# Supplementary material for: Impact of tourism activities on the distribution and pollution of soil heavy metals in natural scenic spots on the northern slope of Tianshan Mountain
Source: PLoS One. 2022 Jul 27;17(7):e0267829. doi: 10.1371/journal.pone.0267829 (PMC9328507; doi:10.1371/journal.pone.0267829)
Supplement: S1 Data — (XLSX) [file pone.0267829.s001.xlsx]

## Sheet: Lujiaowan
Heavy metal concentration(mg/kg)		0-10cm						10-20cm
		Pb	As	Zn	Cu	Mn		Pb	As	Zn	Cu	Mn
No disturbance area	2.5m	12.55	11.28	90.3	30.25	617.3		9.93	14.12	68.79	30.2	449
	5m	17.72	9.18	96.8	27.5	662.65		16.63	8.83	66.15	26.6	478.6
	10m	12.3	7.67	84.56	20.26	517.42		18.33	13	70.9	28.56	540.9
	15m	13.57	7.92	99.96	17.76	592.26		18.53	12.4	88.79	24.02	626
	20m	12	6.5	76.5	15.23	423.2		16.7	11.31	61.37	22.26	470.5
Moderate disturbance area	2.5m	19.23	15.23	49.2	30	412.12		16.09	13.17	60.76	31.23	469.54
	5m	21.64	11.66	58.54	37.06	435.61		18.48	9.5	71.48	43.14	535.87
	10m	16.22	15.9	63.11	28	456.32		19.04	13.94	77.11	38.23	615.11
	15m	13.78	12.77	65.88	30.11	471.15		23.41	12.38	77.76	29.98	550.57
	20m	14.88	13.02	72.04	20.11	589.69		13.38	9.11	78.9	31.23	502.3
	2.5m	12.94	9.24	57.89	28.2	465.22		15.42	13.17	64.86	23.18	501.07
	5m	15.21	8.87	73.81	32.46	506.17		15.66	9.5	57.3	28.19	384.16
	10m	17.47	9.56	73.68	24.91	575.06		19.19	13.94	63.9	39.51	490.67
	15m	18.66	10.26	80.67	39.2	665.11		16.59	12.38	69.25	23	623
	20m	18.18	9.02	89.99	32.26	608.95		12.5	9.11	79.08	21.49	584.02
	2.5m	17.59	17.81	64.23	23.52	542.19		21.14	17.05	72.05	34.57	559.1
	5m	18.23	14.22	71.23	25.23	555.23		16.28	15.99	69.46	40.39	490.6
	10m	19.08	16.67	77.16	27.96	561.62		23.75	13.13	63.43	38.72	411.62
	15m	20.09	17.67	79.58	34.28	625.98		21.75	15.07	81.62	45.34	606.3
	20m	15.29	13.79	90.78	20.4	606.18		20.27	11.24	80.4	49.1	638.99
Severe disturbance area	2.5m	17.4	12.79	77.83	38.1	580.43		17.86	9.24	54.29	23.67	414.9
	5m	17.33	14.22	82.94	33.54	706.02		12.02	9.19	78.81	31.42	628.12
	10m	12.6	10.65	81.24	39.3	293.85		8.93	12.52	72.68	38.72	581.83
	15m	11.85	9.81	68.62	37.34	553.53		7.71	12.6	73.7	41.52	577.5
	20m	10.47	10.39	84.75	40.98	619.86		9.95	9.92	77.93	43.15	699.28
	2.5m	15.94	9.24	77.95	34.49	548.74		24.77	8.23	80.7	29.97	771
	5m	22.7	8.87	73.91	38.19	567.87		9.95	11.01	71.54	41.86	682.32
	10m	11.69	9.56	67.46	26.65	623.66		14.89	9.04	82.38	32.53	695.84
	15m	14.14	10.26	97.44	41.74	636.27		13.68	8.58	89.47	50.15	528.39
	20m	14.53	9.02	71.59	32.26	561.57		12.93	10.64	75.12	53.44	660.98
	2.5m	12.81	9.53	74.4	38.8	570.65		11.77	10.8	89.64	48.18	619.32
	5m	13.66	8.69	72.94	30.09	536.75		12.82	9.52	67.49	34.49	601.74
	10m	22.29	6.31	87.77	43.55	613.2		13.8	10.2	76.81	42.75	651.76
	15m	13.27	10.53	74.37	32.95	553.02		13.3	9.25	57.84	43.26	402.78
	20m	13	8.73	80.52	40.61	552.48		14.94	8.17	87.13	40.29	596.92
Hiking trail area	2.5m	18.24	9.78	87.52	42.16	565.31		10.29	6.92	77.35	25.34	503.65
	5m	19.2	8.68	75.16	55.8	594.32		10.15	9.62	73.14	34.14	648.45
	10m	12.81	9.78	85.92	20.65	574.16		9.8	10.36	52.22	31.19	544.37
	15m	15.49	10.66	89.52	41.74	569.18		10.39	11.47	79.99	23.95	589.75
	20m	17.59	12.62	65.47	33.87	367.54		12.83	8.76	84.05	38.5	621.47
	2.5m	14.07	11.33	78.95	37.52	599.63		15.73	16.56	79.19	49.85	665.89
	5m	18.95	10.94	80.61	30.52	598.64		19.35	11.3	77.73	22.11	628.2
	10m	15.29	12.7	84.2	25	658.28		9.06	11.67	69.95	46.87	672.51
	15m	14.27	13.52	78.81	31.25	534.6		16.34	10.45	77.08	36.56	638.73
	20m	15.36	15.95	78.3	37.75	632.95		17.22	8.83	88.1	41.98	663.4
	2.5m	11.89	15.36	78.28	34.69	563.96		7.91	7.61	59.41	38.4	636.51
	5m	14.91	11.53	92.62	28.51	732.64		17.9	7.68	62.96	35.61	446.56
	10m	17.47	12.69	91.23	35.47	755.5		10.22	10.26	59.08	26.03	637.43
	15m	11.85	7.74	58.8	26.35	439.25		7.48	12.15	60.56	33.81	586.67
	20m	18.69	8.85	61.57	21.89	453.08		11.69	11.77	69.04	35.2	540.67

## Sheet: Juhuatai
Heavy metal concentration(mg/kg)		0-10cm						10-20cm
		Pb	As	Zn	Cu	Mn		Pb	As	Zn	Cu	Mn
No disturbance area	2.5m	19.29	14	72.92	18.21	683.73		19.87	12.97	65.34	27.09	520.29
	5m	12.4	6.67	61.44	20.2	372.82		15.68	8.22	53.37	25	413.82
	10m	15.84	9.29	60.14	36.31	368.25		16.68	15.5	75.37	30	485.07
	15m	12.97	7.67	64.22	18	411.56		16.73	14.94	60.27	22	379.94
	20m	14.77	10.2	67.44	18	326.21		15.8	11.51	54.61	20	496.84
Moderate disturbance area	2.5m	16.58	8.87	79.47	28.78	774.76		19.05	10	91.73	26.3	618.46
	5m	18.04	12.44	78.8	23.9	586.15		19.72	10.6	91.16	24.15	371.75
	10m	16.8	9.82	81.47	25.2	427.06		17.05	8.77	89.63	21.3	346.59
	15m	21.02	11.04	67	33.93	647.97		14.12	8.82	54.34	30.2	358.96
	20m	14.68	14.43	62.93	25.85	490.77		13.21	9.15	76.45	25.81	377.94
	2.5m	13.66	8.42	65.48	30.63	402.99		15.97	10.7	100.12	39.26	512.5
	5m	21.29	9	88.02	29.3	357.97		16.76	11.32	97.98	30.23	436.78
	10m	16.88	8.94	90.75	27.2	394.1		15.71	10.32	108.52	26.24	539.43
	15m	20.83	8.56	129.45	28.3	472.6		16.87	6.48	100.39	26.3	474.73
	20m	13.57	10.3	109.31	20.2	513.44		17.56	8.77	85.54	18.16	390.85
	2.5m	15.04	11.54	90.13	25.73	488.04		21.76	12.82	87.77	24.78	722.36
	5m	19.28	12.62	104.24	33.33	607.55		16.06	14.32	115.5	26.61	689.28
	10m	11.11	13.31	120.09	25.72	612.05		20.02	8.29	140.19	20.32	498.76
	15m	16.96	6.66	119.44	37.33	625.33		11.84	10.12	147.67	28.2	589.72
	20m	16.14	11.53	115.3	18.72	710.65		17.27	9.65	77.95	18.7	449.74
Severe disturbance area	2.5m	17.32	14.66	78.79	28.9	607.02		10.77	12.15	70.57	28.51	607.79
	5m	16.6	7.39	88.42	23.84	453.99		14.29	11.74	71.47	18.67	556.31
	10m	16.32	13.24	108.2	37.36	629.26		16.01	13.07	121.84	25.41	717.49
	15m	12.16	12.9	81.48	23.42	379.96		19.23	7.49	85.17	22.23	560.71
	20m	15.36	9.43	69.3	24.3	486.33		14.7	9.73	64.28	23.43	456.38
	2.5m	20.12	11.69	92.48	31.05	645.38		21.7	13.55	83.9	17.25	669.26
	5m	15.09	14.28	90.04	22.77	718.24		16.29	12.85	76.7	26.08	683.19
	10m	29.32	14.4	111.8	38	833.28		20.56	16.32	82.72	29.23	600.62
	15m	14.64	10.5	75.89	21.53	510.09		16.09	13.02	70.07	24.82	503.74
	20m	16.18	11.77	104.86	37.33	670.03		18.08	14.77	85.72	25.69	629.56
Hiking trail area	2.5m	16.46	17.5	81.21	29.13	621.69		14.94	12.99	71.21	25.3	627.37
	5m	20.19	10.86	71.43	31.56	555.11		14.23	11.48	63.57	27.04	437.75
	10m	18.47	9.63	69.65	34.75	520.34		15.96	16.52	68.13	31	543.48
	15m	16.98	13.2	69.99	32.2	587.83		20.33	12.36	73.16	26.94	605.52
	20m	13.7	10.3	51.85	33.69	366.76		20.03	8.28	58.97	19.56	432.54
	2.5m	21.42	12.01	79.18	27.93	646.81		12.97	13.34	69.65	24.16	529.18
	5m	14.03	11.79	83.94	24.2	604.46		21.79	10.92	66.38	21.34	490.6
	10m	21.5	10.38	89.63	29.63	607.25		16.17	11.17	76.37	27.2	517.74
	15m	28.74	17.73	98.55	25.41	603.25		17.36	13.13	57.97	21.63	405.69
	20m	17.86	14.53	69.19	38.58	545.57		12.36	12.99	98.86	24.49	583.02
	2.5m	24.39	11.47	87.56	36.28	684.31		15.95	14.67	71.63	28	587.41
	5m	16.29	6.49	95.64	25.2	581.7		15.79	9.74	80.18	23.42	551.7
	10m	13.73	8.69	68.45	23.2	459.43		13.56	11.57	69.95	21.5	479.49
	15m	18.84	7.76	75.89	19.3	565.63		19.77	12.79	102.37	16.06	607.88
	20m	16.75	10.88	97.86	28.61	435.7		19.75	11.33	86.35	24.03	520.94
